# Supplementary material for: Medical honey for canine nasal intertrigo: A randomized, blinded, placebo-controlled, adaptive clinical trial to support antimicrobial stewardship in veterinary dermatology
Source: PLoS One. 2020 Aug 6;15(8):e0235689. doi: 10.1371/journal.pone.0235689 (PMC7410251; doi:10.1371/journal.pone.0235689)
Supplement: S1 Dataset — A, placebo; Age_yr, years of age; Age_mo, additional months of age; B, honey; EngBD, English bulldog; F, female; FraBD, French bulldog; I, sexually intact; ID_num, identification number; M, male; N, neutered; Tr1, initial treatment (during trial); Tr2, second treatment (post-trial); Tr3, third treatment (post-trial). (XLSX) [file pone.0235689.s003.xlsx]

## Sheet: Original
ID_num	Date	Breed	Age_yr	Age_mo	Sex	Sex_status	Group (A or B)	Outcome of Tr1 (on day 22) (adequate, partial or inadequate lesion improvement)	Tr2 prescribed (on day 22)	Outcome of Tr2 (on day 42) (adequate or inadequate lesion improvement)	Tr3 prescribed (on day 42)	Outcome of Tr3 (adequate or inadequate lesion improvement)	Comment
1	2018-03-19	Pug	7	0	M	N	B	Partial	Tr1 until resolution	Lost to follow-up
2	2018-05-14	EngBD	1	6	M	N	B	Inadequate	Daily 2% Chlorhexidine	Lost to follow-up
3	2018-06-04	EngBD	4	10	F	N	B	Inadequate	Daily 2% Chlorhexidine	Adequate
4	2018-06-15	EngBD	2	1	F	N	A	Inadequate	Daily 2% Chlorhexidine	Lost to follow-up
5	2018-06-25	EngBD	3	4	F	I	A	Inadequate	Daily 2% Chlorhexidine	Lost to follow-up
6	2018-06-28	Pug	4	6	F	N	A	Inadequate	Daily 2% Chlorhexidine	Lost to follow-up
7	2018-06-29	EngBD	6	6	F	N	B	Inadequate	Daily 2% Chlorhexidine	Inadequate	Topical Gentamicin	Adequate
8	2018-06-29	FraBD	0	8	M	I	A	Lost to follow-up
9	2018-06-29	EngBD	7	4	M	I	B	Inadequate	Daily 2% Chlorhexidine	Lost to follow-up
10	2018-07-02	EngBD	2	8	F	N	A	Inadequate	Daily 2% Chlorhexidine	Adequate
11	2018-06-28	EngBD	0	11	M	N	A	Partial	Tr1 until resolution	Inadequate	Daily 2% Chlorhexidine	Lost to follow-up
12	2018-07-19	EngBD	1	0	M	I	B	Adverse reaction
13	2018-07-16	FraBD	1	5	M	N	B	Adequate
14	2018-07-18	Pug	4	2	M	N	A	Adequate
15	2018-09-20	EngBD	5	0	M	N	B	Inadequate	Daily 2% Chlorhexidine	Lost to follow-up
16	2018-11-09	FraBD	0	10	F	I	A	Adverse reaction
17	2018-11-09	EngBD	5	0	M	N	B	Inadequate	Daily 2% Chlorhexidine	Adequate
18	2018-11-02	EngBD	1	6	M	I	A	Inadequate	Daily 2% Chlorhexidine	Lost to follow-up
19	2018-12-09	EngBD	2	4	F	N	B	Inadequate	Daily 2% Chlorhexidine	Inadequate	Topical Marbofloxacin	Adequate	*Excluded from analysis
20	2018-11-21	Pug	11	8	M	N	B	Inadequate	Daily 2% Chlorhexidine	Adequate
21	2018-11-21	EngBD	5	0	F	N	B	Inadequate	Daily 2% Chlorhexidine	Inadequate	Topical Gentamicin	Adequate
22	2018-12-07	Pug	5	10	F	N	B	Inadequate	Daily 2% Chlorhexidine	Inadequate	Topical Gentamicin	Adequate
23	2018-12-26	FraBD	4	7	M	I	A	Inadequate	Daily 2% Chlorhexidine	Adequate
24	2018-11-15	EngBD	5	0	M	N	B	Lost to follow-up
25	2018-10-12	Pug	2	0	M	N	B	Inadequate	Daily 2% Chlorhexidine	Adequate
26	2018-11-25	Pug	5	11	M	N	B	Inadequate	Daily 2% Chlorhexidine	Adequate
27	2018-12-20	EngBD	4	0	M	N	A	Inadequate	Daily 2% Chlorhexidine	Adequate
28	2018-12-10	Pug	7	1	M	N	A	Inadequate	Daily 2% Chlorhexidine	Adequate
29	2018-12-28	Pug	4	5	F	N	B	Inadequate	Daily 2% Chlorhexidine	Adequate
30	2019-01-15	Pug	6	0	M	N	A	Inadequate	Daily 2% Chlorhexidine	Adequate
31	2019-01-15	Pug	6	0	M	N	A	Inadequate	Daily 2% Chlorhexidine	Adequate
32	2019-01-31	Pug	12	0	M	N	A	Inadequate	Daily 2% Chlorhexidine	Lost to follow-up
33	2019-02-01	EngBD	8	0	M	N	A	Lost to follow-up
34	2019-02-10	Pug	3	5	F	N	B	Inadequate	Daily 2% Chlorhexidine	Lost to follow-up
35	2019-02-12	Pug	7	0	M	N	B	Inadequate	Daily 2% Chlorhexidine	Lost to follow-up
