# Supplementary material for: Medical honey for canine nasal intertrigo: A randomized, blinded, placebo-controlled, adaptive clinical trial to support antimicrobial stewardship in veterinary dermatology
Source: PLoS One. 2020 Aug 6;15(8):e0235689. doi: 10.1371/journal.pone.0235689 (PMC7410251; doi:10.1371/journal.pone.0235689)
Supplement: S2 Dataset — A, placebo; Age_yr, years of age; Age_mo, additional months of age; B, Honey; Cocci_M, cytological abundance of cocci (mentor grading); Cocci_R, cytological abundance of cocci (1st author grading); E_coli, Escherichia coli; E_faecalis, Enterococcus faecalis; EngBD, English bulldog; Eryth_M, severity of erythema (mentor grading); Eryth_R severity of erythema (1st author grading); Excor_M, severity of excoriations or alopecia (mentor grading); Exsud_M, abundance of exudate (mentor grading); Excor_R severity of excoriations or alopecia (1st author grading); Exsud_R, abundance of exudate (1st author grading); F, female; FraBD, French bulldog; Hafnia, Hafnia species; I, sexually intact; ID_num, identification number; Infcell_M, cytological abundance of inflammatory cells (mentor grading); Infcell_R, cytological abundance of inflammatory cells (1st author grading); K_vari, Klebsiella variicola; K_sp, Klebsiella species; Lecler, Leclercia adecarboxylata; Lichen_M, severity of lichenification (mentor grading); Lichen_R, severity of lichenification (1st author grading); M, male; M_pachy, Malassezia pachydermatis; MRSP, methicillin-resistant Staphylococcus pseudintermedius; MSSP, methicillin-sensitive Staphylococcus pseudintermedius; N, neutered; Norm_flora, normal bacterial flora; P_aeru, Pseudomonas aeruginosa; P_mirab, Proteus mirabilis; Rods_M, cytological abundance of rods (mentor grading); Rods_R, cytological abundance of rods (1st author grading); Sta_aureus, Staphylococcus aureus; Sta_schl, Stahpylococcus schleferii; Str_canis, Streptococcus canis; VAS, owner-perceived intensity of pruritus; Weiss, Weissella confusa; Yeasts_M, cytological abundance of yeasts (mentor grading); Yeasts_R, cytological abundance of yeasts (1st author grading). (XLSX) [file pone.0235689.s004.xlsx]

## Sheet: Original
ID_num	Date	Breed	Age_yr	Age_mo	Sex	Sex_status	Day	Group	MSSP	MRSP	Sta_schl	Str_canis	K_Vari	K_sp	E_coli	P_aeru	E_faecalis	P_mirab	Norm_flora	M_pachy	Hafnia	Weiss	Lecler	Sta_aureus	Infcell_R	Yeasts_R	Rods_R	Cocci_R	Infcell_M	Yeasts_M	Rods_M	Cocci_M	Eryth_R	Lichen_R	Excor_R	Exsud_R	Eryth_M	Lichen_M	Excor_M	Exud_M	VAS	Comment
1	2018-03-19	Pug	7	0	M	N	1	B	0	3	0	3	3	0	0	0	0	0	0	0	0	0	0	0	2	1	0	2	2	1	0	3	1	1	2	1	1	2	2	1	8
1	2018-03-19	Pug	7	0	M	N	22	B	0	1	0	0	0	0	0	0	0	0	0	1	0	0	0	0	0	0	1	2	0	0	1	2	1	0	1	0	1	1	1	0	2
2	2018-05-14	EngBD	1	6	M	N	1	B	2	0	0	3	0	0	3	0	0	0	0	0	0	0	0	0	1	3	1	2	1	2	1	2	3	3	3	3	3	2	3	3	0
2	2018-05-14	EngBD	1	6	M	N	22	B	0	0	2	3	0	0	3	0	0	0	0	0	0	0	0	0	0	2	0	1	0	2	0	1	3	3	3	2	3	2	3	2	0
3	2018-06-04	EngBD	4	10	F	N	1	B	3	0	0	0	0	0	0	0	0	0	0	0	0	0	0	0	2	0	3	2	2	0	4	2	2	1	1	2	2	1	2	2	2
3	2018-06-04	EngBD	4	10	F	N	22	B	3	0	0	0	0	0	0	0	3	0	0	0	0	0	0	0	0	2	0	1	0	2	0	2	2	1	1	1	2	0	1	1	2
4	2018-06-15	EngBD	2	1	F	N	1	A	3	0	0	3	0	0	0	0	0	0	0	0	0	0	0	0	2	2	2	3	3	2	3	4	2	1	1	2	2	1	1	2	0
4	2018-06-15	EngBD	2	1	F	N	22	A	3	0	0	3	0	0	3	0	0	0	0	0	0	0	0	0	1	1	1	2	0	1	0	1	2	2	1	1	3	1	2	1	0
5	2018-06-25	EngBD	3	4	F	I	1	A	0	0	0	3	0	3	0	3	0	0	0	0	0	0	0	0	1	1	1	1	2	1	1	2	2	0	1	0	2	1	1	1	3
5	2018-06-25	EngBD	3	4	F	I	22	A	0	0	0	2	0	0	3	1	0	0	0	0	0	0	0	0	0	1	1	3	0	1	1	3	1	1	1	1	2	0	1	0	1
6	2018-06-28	Pug	4	6	F	N	1	A	3	0	0	0	0	0	0	0	3	0	0	0	0	0	0	0	1	2	0	2	2	2	0	1	2	2	2	3	3	3	3	3	5
6	2018-06-28	Pug	4	6	F	N	22	A	3	0	0	0	0	0	0	0	3	0	0	0	0	0	0	0	2	2	0	1	1	1	0	1	2	2	2	1	2	1	2	1	0
7	2018-06-29	EngBD	6	6	F	N	1	B	3	0	0	0	0	0	0	3	0	3	0	0	0	0	0	0	1	0	3	3	0	0	3	3	2	1	1	2	3	1	2	3	8
7	2018-06-29	EngBD	6	6	F	N	22	B	3	0	0	0	3	0	0	0	0	3	0	0	0	0	0	0	2	1	3	3	0	0	2	2	1	1	1	3	1	0	2	3	8
8	2018-06-29	FraBD	0	8	M	I	1	A	3	0	0	0	0	0	0	0	0	0	0	0	0	0	0	0	0	0	0	1	1	0	0	1	1	1	1	0	2	1	1	1	0
8	2018-06-29	FraBD	0	8	M	I	22	A	.	.	.	.	.	.	.	.	.	.	.	.	.	.	.	0	.	.	.	.	.	.	.	.	.	.	.	.	.	.	.	.	.	Lost to follow-up
9	2018-06-29	EngBD	7	4	M	I	1	B	0	0	1	2	0	0	0	3	0	0	0	0	0	0	0	0	3	0	2	3	3	0	3	3	2	3	2	3	3	3	3	3	0
9	2018-06-29	EngBD	7	4	M	I	22	B	0	0	1	0	0	0	0	0	0	0	0	0	3	0	0	0	2	1	2	0	2	0	3	1	2	2	1	2	2	2	2	1	0
10	2018-07-02	EngBD	2	8	F	N	1	A	0	0	0	0	0	0	0	0	0	0	0	0	0	0	0	0	0	2	0	0	0	2	0	1	2	1	1	1	2	1	2	1	0
10	2018-07-02	EngBD	2	8	F	N	22	A	1	0	0	3	0	0	0	0	0	0	0	0	0	0	0	0	0	1	0	1	0	1	1	2	1	0	1	1	1	0	2	0	0
11	2018-06-28	EngBD	0	11	M	N	1	A	3	0	0	0	0	0	2	0	0	0	0	0	0	0	0	0	0	2	0	1	0	3	0	1	3	2	2	2	3	2	3	2	0
11	2018-06-28	EngBD	0	11	M	N	22	A	2	0	0	3	0	0	3	0	0	0	0	0	0	0	0	0	0	3	0	1	0	3	0	1	2	1	2	2	2	2	2	2	0
12	2018-07-19	EngBD	1	0	M	I	1	B	0	0	0	0	0	0	0	0	0	0	1	0	0	0	0	0	3	2	2	2	2	2	2	3	2	1	2	2	2	0	1	1	7
12	2018-07-19	EngBD	1	0	M	I	22	B	.	.	.	.	.	.	.	.	.	.	.	.	.	.	.	0	.	.	.	.	.	.	.	.	.	.	.	.	.	.	.	.	.	Increased itching or redness following application
13	2018-07-16	FraBD	1	5	M	N	1	B	0	2	0	0	0	0	0	0	0	0	0	0	0	0	0	0	0	1	1	2	0	1	1	2	2	1	1	1	2	1	1	0	3
13	2018-07-16	FraBD	1	5	M	N	22	B	1	0	0	0	0	0	0	0	0	0	0	0	0	0	0	0	1	1	0	2	1	1	0	3	1	0	1	1	1	0	2	0	3
14	2018-07-18	Pug	4	2	M	N	1	A	3	0	0	0	0	0	0	0	0	0	0	0	0	0	0	0	1	0	1	2	1	0	1	2	0	1	2	1	0	0	2	1	3
14	2018-07-18	Pug	4	2	M	N	22	A	1	0	0	0	0	0	0	0	0	0	0	0	0	0	0	0	0	0	0	1	1	0	1	2	0	0	0	1	0	0	1	0	0
15	2018-09-20	EngBD	5	0	M	N	1	B	0	0	0	0	0	0	0	0	0	0	1	1	0	0	0	0	3	1	1	2	3	1	0	2	3	0	3	3	2	1	2	2	0
15	2018-09-20	EngBD	5	0	M	N	22	B	0	0	0	0	0	0	0	0	0	0	0	0	0	3	0	0	4	3	0	2	4	1	1	2	1	0	3	1	2	1	2	2	0
16	2018-11-09	FraBD	0	10	F	I	1	A	2	0	0	0	0	0	0	0	0	0	0	0	0	0	0	0	0	1	0	1	0	2	0	1	1	0	2	2	1	0	2	1	4
16	2018-11-09	FraBD	0	10	F	I	22	A	.	.	.	.	.	.	.	.	.	.	.	.	.	.	.	0	.	.	.	.	.	.	.	.	.	.	.	.	.	.	.	.	8	Increased itching or redness following application
17	2018-11-09	EngBD	5	0	M	N	1	B	0	0	0	0	0	0	0	3	0	0	0	0	0	0	0	0	3	0	3	2	3	0	3	3	2	0	2	1	1	1	1	0	2
17	2018-11-09	EngBD	5	0	M	N	22	B	0	0	0	0	0	0	0	1	0	0	0	0	0	0	0	0	0	2	0	1	0	3	1	2	2	0	0	1	1	1	1	0	2
18	2018-11-02	EngBD	1	6	M	I	1	A	3	0	0	3	0	0	0	0	0	0	0	0	0	0	3	0	0	2	0	1	0	1	1	2	2	1	1	1	1	1	2	1	3
18	2018-11-02	EngBD	1	6	M	I	22	A	3	0	0	0	0	0	0	0	0	0	0	0	0	0	0	0	1	2	0	1	0	3	0	1	2	1	2	2	2	1	2	1	3
19	2018-12-09	EngBD	2	4	F	N	1	B	3	0	0	0	0	0	3	3	0	0	0	0	0	0	0	0	1	1	3	2	1	1	3	3	1	0	1	0	1	0	1	1	0
19	2018-12-09	EngBD	2	4	F	N	22	B	3	0	0	3	0	0	0	3	0	0	0	0	0	0	0	0	1	1	2	2	1	1	2	3	2	0	2	1	1	1	3	1	5	Allergy flare-up secondary to pause of allergy medication
20	2018-11-21	Pug	11	8	M	N	1	B	3	0	3	0	0	0	3	0	0	0	0	0	0	0	0	0	2	3	1	2	3	3	2	3	3	0	3	1	2	0	3	1	0
20	2018-11-21	Pug	11	8	M	N	22	B	0	0	3	3	0	0	0	0	0	0	0	0	0	0	0	0	1	3	1	1	1	2	2	3	2	0	1	1	1	0	2	1	0
21	2018-11-21	EngBD	5	0	F	N	1	B	0	0	3	3	0	0	0	3	0	0	0	0	0	0	0	0	4	3	3	3	3	2	3	3	2	2	1	3	2	1	2	3	3
21	2018-11-21	EngBD	5	0	F	N	22	B	0	0	3	0	0	0	0	0	0	0	0	0	0	0	0	0	1	1	3	4	1	1	3	2	1	2	1	1	2	1	2	2	0
22	2018-12-07	Pug	5	10	F	N	1	B	0	0	0	0	0	0	0	3	0	0	0	0	0	0	0	0	4	1	3	1	3	1	3	2	3	0	3	3	3	0	3	2	5
22	2018-12-07	Pug	5	10	F	N	22	B	1	0	0	0	0	0	0	3	0	0	0	0	0	0	0	0	3	1	2	1	2	1	2	2	3	0	3	2	3	0	3	1	5
23	2018-12-26	FraBD	4	7	M	I	1	A	3	0	0	2	0	0	0	0	0	0	0	0	0	0	0	0	0	1	0	1	1	1	0	1	1	1	1	1	1	1	1	1	3
23	2018-12-26	FraBD	4	7	M	I	22	A	3	0	0	3	0	0	0	0	0	0	0	0	0	0	0	0	0	1	0	1	0	1	0	1	1	1	1	1	1	0	2	1	1
24	2018-11-15	EngBD	5	0	M	N	1	B	2	0	0	0	0	0	0	0	0	0	0	0	0	0	0	0	1	2	0	1	0	2	0	2	3	1	3	1	3	1	3	1	0
24	2018-11-15	EngBD	5	0	M	N	22	B	.	.	.	.	.	.	.	.	.	.	.	.	.	.	.	0	.	.	.	.	.	.	.	.	.	.	.	.	.	.	.	.	.	Lost to follow-up
25	2018-10-12	Pug	2	0	M	N	1	B	3	0	0	3	0	0	0	0	0	0	0	0	0	0	0	0	3	1	2	4	3	1	3	4	1	1	1	3	1	1	2	3	3
25	2018-10-12	Pug	2	0	M	N	22	B	3	0	0	3	0	0	0	0	0	0	0	0	0	0	0	0	2	2	0	4	3	2	1	4	0	1	1	1	1	1	2	2	1
26	2018-11-25	Pug	5	11	M	N	1	B	0	0	0	3	0	0	0	3	0	3	0	0	0	0	0	0	4	1	4	3	3	1	4	4	3	2	3	3	3	1	3	3	6
26	2018-11-25	Pug	5	11	M	N	22	B	0	0	0	3	0	0	0	3	0	3	0	0	0	0	0	0	3	1	3	2	2	1	3	3	1	2	1	2	2	1	2	3	6
27	2018-12-20	EngBD	4	0	M	N	1	A	3	0	0	3	0	0	0	0	0	0	0	0	0	0	0	3	1	1	1	2	1	1	2	3	1	1	1	0	2	2	1	1	5
27	2018-12-20	EngBD	4	0	M	N	22	A	3	0	0	0	0	0	0	0	0	3	0	0	0	0	0	0	3	1	3	3	2	1	3	3	1	2	1	1	1	1	1	1	7
28	2018-12-10	Pug	7	1	M	N	1	A	3	0	0	3	0	0	3	0	0	0	0	0	0	0	0	0	1	4	1	3	0	3	1	2	0	2	1	1	0	1	2	2	4
28	2018-12-10	Pug	7	1	M	N	22	A	2	0	0	3	0	0	3	0	0	0	0	0	0	0	0	0	1	4	1	2	0	3	1	2	0	1	1	1	0	2	2	1	2
29	2018-12-28	Pug	4	5	F	N	1	B	3	0	0	0	0	0	3	0	0	0	0	0	0	0	0	0	1	2	2	3	0	2	3	2	1	3	2	1	1	2	2	1	5
29	2018-12-28	Pug	4	5	F	N	22	B	3	0	0	0	0	0	3	0	0	0	0	0	0	0	0	0	0	1	1	2	1	2	2	2	1	3	2	1	2	2	2	0	2
30	2019-01-15	Pug	6	0	M	N	1	A	2	0	0	0	0	0	0	0	0	0	0	0	0	0	0	0	0	1	1	1	1	0	1	2	1	1	1	1	1	1	1	0	0
30	2019-01-15	Pug	6	0	M	N	22	A	1	0	0	0	0	0	0	0	0	0	0	0	0	0	0	0	1	1	1	1	2	1	1	2	1	1	2	2	1	1	1	1	0
31	2019-01-15	Pug	6	0	M	N	1	A	1	0	0	0	0	0	0	0	0	0	0	0	0	0	0	0	0	1	1	2	1	1	2	2	0	1	1	2	0	1	1	1	0
31	2019-01-15	Pug	6	0	M	N	22	A	2	0	0	0	0	0	0	0	0	0	0	0	0	0	0	0	0	1	1	2	1	1	1	3	0	1	2	2	0	1	1	1	0
32	2019-01-31	Pug	12	0	M	N	1	A	3	0	0	3	0	0	0	0	0	0	0	0	0	0	0	0	1	2	1	2	2	3	1	3	1	1	1	0	1	1	1	1	2
32	2019-01-31	Pug	12	0	M	N	22	A	3	0	0	0	0	0	0	0	0	0	0	0	0	0	0	0	1	2	2	2	2	3	2	2	1	1	2	1	0	1	2	1	2
33	2019-02-01	EngBD	8	0	M	N	1	A	0	0	0	3	0	0	2	3	0	0	0	0	0	0	0	0	3	1	4	3	3	1	3	3	3	1	3	3	3	1	3	3	0
33	2019-02-01	EngBD	8	0	M	N	22	A	.	.	.	.	.	.	.	.	.	.	.	.	.	.	.	.	.	.	.	.	.	.	.	.	.	.	.	.	.	.	.	.	.	Lost to follow-up
34	2019-02-10	Pug	3	5	F	N	1	B	3	0	0	3	0	0	3	0	0	0	0	0	0	0	0	0	2	3	3	2	1	3	3	3	3	1	2	2	3	1	2	2	4
34	2019-02-11	Pug	3	5	F	N	22	B	3	0	0	0	0	0	3	0	0	3	0	0	0	0	0	0	2	3	2	2	2	3	2	3	1	1	1	2	0	1	2	2	4
35	2019-02-12	Pug	7	0	M	N	1	B	3	0	0	3	0	0	3	0	0	0	0	0	0	0	0	0	3	4	1	3	3	3	2	3	2	3	4	1	1	2	4	1	8
35	2019-02-13	Pug	7	0	M	N	22	B	3	0	0	3	0	0	3	0	0	0	0	0	0	0	0	0	0	4	1	1	1	4	2	2	0	1	1	0	0	1	2	1	2
