# Supplementary material for: Medical honey for canine nasal intertrigo: A randomized, blinded, placebo-controlled, adaptive clinical trial to support antimicrobial stewardship in veterinary dermatology
Source: PLoS One. 2020 Aug 6;15(8):e0235689. doi: 10.1371/journal.pone.0235689 (PMC7410251; doi:10.1371/journal.pone.0235689)
Supplement: S1 Table — E.coli, Escherichia coli; I, intermediate; MRSP, methicillin-resistant Staphylococcus pseudintermedius; MSSP, methicillin-sensitive Staphylococcus pseudintermedius; P.aeruginosa, Pseudomonas aeruginosa; R, resistant; S, sensitive; S.canis, Streptococcus canis. (XLSX) [file pone.0235689.s005.xlsx]

## Sheet: Feuil1
Results of the Day-1 culture
		Bacteria
Antibiotics	Sensitivity	MSSP + MRSP (24)	S.canis (15)	E.coli (9)	P.aeruginosa (8)
Amikacin	S	24		9	8
	I
	R		15
Amoxicillin (Ampicillin)	S	1	15	6	Not tested
	I				Not tested
	R	23		3	Not tested
Amoxicillin/ K Clavulanate	S	23	Not tested	7	Not tested
	I		Not tested	2	Not tested
	R	1	Not tested		Not tested
Azithromycin	S	18	Not tested	Not tested	Not tested
	I		Not tested	Not tested	Not tested
	R	6	Not tested	Not tested	Not tested
Cefalexin	S	23	15	8	Not tested
	I			1	Not tested
	R	1			Not tested
Cefdopoxime	S	23	14	9
	I		1
	R	1			8 (intrinsic)
Ceftazidime	S	Not tested	Not tested	9	8
	I	Not tested	Not tested
	R	Not tested	Not tested
Ceftiofur*Just for E.coli	S	Not tested	Not tested	9	Not tested
	I	Not tested	Not tested		Not tested
	R	Not tested	Not tested		Not tested
Chloramphenicol	S	20	15	6
	I			3
	R	4			8
Ciprofloxacin*Not always tested	S		Not tested	9	7
	I		Not tested
	R	1	Not tested		1
	Not tested	23
Clarithromycin	S	18	Not tested	Not tested	Not tested
	I		Not tested	Not tested	Not tested
	R	6	Not tested	Not tested	Not tested
Clindamycin	S	21	13	Not indicated
	I			Not indicated
	R	3	2	Not indicated	8 (intrinsic)
Doxycyclin	S	18	15	8	Not tested
	I	2			Not tested
	R	4		1	Not tested
Enrofloxacin	S	23	15	9	4
	I				4
	R	1
Erythromycin	S	19	15	Not tested	Not tested
	I			Not tested	Not tested
	R	5		Not tested	Not tested
Fusidic Acid*Tested on demand only	S	16	1
	I
	R	1	11	9 (intrinsic)	8 (intrinsic)
	Not tested	7	3
Florfenicol	S	24	Not tested	Not tested	Not tested
	I		Not tested	Not tested	Not tested
	R		Not tested	Not tested	Not tested
Gentamicin	S	19	15	9	8
	I	4
	R	1
Imipenem	S	Not tested	Not tested	9	8
	I	Not tested	Not tested
	R	Not tested	Not tested
Marbofloxacin	S	23	14	9	8
	I		1
	R	1
Minocycline	S	20	11	6
	I	1	3
	R	3	1	1	8 (intrinsic)
	Not tested			2
Mupirocin *Tested on demand only	S	23	13
	I
	R		2	9 (intrinsic)	8 (intrinsic)
	Not tested	1
Oxacillin	S	23	Not tested	Not tested	Not tested
	I		Not tested	Not tested	Not tested
	R	1	Not tested	Not tested	Not tested
Penicillin	S	1	Not tested	Not tested	Not tested
	I		Not tested	Not tested	Not tested
	R	23	Not tested	Not tested	Not tested
Polymyxin B	S	Not tested	Not tested	7	7
	I	Not tested	Not tested
	R	Not tested	Not tested
	Not tested			2	1
Pradofloxacin	S	2	14	9	5
	I				1
	R	1			1
	Not tested	21	1		1
Rifampin*Not always tested	S	6	3	Not tested	Not tested
	I			Not tested	Not tested
	R			Not tested	Not tested
	Not tested	18	12	Not tested	Not tested
Trimethoprim-Sulfamethoxazole	S	22	15	6	Not tested
	I				Not tested
	R	2		3	Not tested
